# Supplementary material for: Recovery Methods in Basketball: A Systematic Review
Source: Sports (Basel). 2023 Nov 20;11(11):230. doi: 10.3390/sports11110230 (PMC10675622; doi:10.3390/sports11110230)
Supplement: Supplementary file 1 [file sports-11-00230-s001.zip]

Archive with 2 entries (2 files):
- PRISMA_Checklist.pdf
- sports-2679388-supplementary.pdf
